# Supplementary material for: Comparison of the Effects of High Hydrostatic Pressure and Pasteurization on Quality of Milk during Storage
Source: Foods. 2022 Sep 14;11(18):2837. doi: 10.3390/foods11182837 (PMC9498420; doi:10.3390/foods11182837)
Supplement: Supplementary file 1 [file foods-11-02837-s001.zip]

Archive with 1 entries (1 files):
- foods-1849291-supplementary.pdf
